# Supplementary material for: Functional changes in hemostasis during asexual and sexual parasitemia in a controlled human malaria infection
Source: PLoS One. 2022 Jul 15;17(7):e0271527. doi: 10.1371/journal.pone.0271527 (PMC9286275; doi:10.1371/journal.pone.0271527)
Supplement: S1 Dataset — (XLSX) [file pone.0271527.s001.xlsx]

## Sheet: Fig1
Platelet count				Mean platelet volume				MPV/PLT ratio
Baseline	Asexual parasitemia	Day 64		Baseline	Asexual parasitemia	Day 64		Baseline	Asexual parasitemia	Day 64
315	233	357		11.7	12	12.2		3.71429	5.15022	3.41737
322	121	323		11.1	11.7	11.6		3.4472	9.66942	3.59133
306	219	324		11.7	12.1	12.4		3.82353	5.52511	3.82716
307	127	300		11.5	10.3	11.9		3.74593	8.11024	3.96667
289	213	298		10.4	10.4	10.6		3.59862	4.88263	3.55705
380	128	378		9.4	12.4	9.4		2.47368	9.6875	2.48677
342	150	378		9.4	10.3	9.9		2.74854	6.86667	2.61905
231	119	226		11.3	11.2	11.5		4.89177	9.41177	5.0885
318	211	338		10.9	10.8	10.8		3.42767	5.11848	3.19527
204	189	206		11	11.7	11.3		5.39216	6.19048	5.48544
344	288	291		10.9	10.3	11.8		3.1686	3.57639	4.05498
365	151	411		10.6	11.2	10.8		2.90411	7.41722	2.62774
273	256	282		11	10.2	12		4.0293	3.98438	4.25532
298	160	290		10.6	9.5	10.7		3.55705	5.9375	3.68966

## Sheet: Fig2
Unstimulated P-selectin expression					CRP stimulated P-selectin expression
Baseline	Asexual parasitemia	Gametocytemia	Day 64		Baseline	Asexual parasitemia	Gametocytemia	Day 64
2.1	3.54	3.07	3.77		50.25	15.89	17.65	29.57
1.73	2.56	2.59	4.22		35.03	10.41	24.82	40.11
1.8	2.74	1.63	3.78		39.87	8.01	29.72	39.25
1.7	2.53	2.45	2.3		31.12	9.78	7.01	11.33
1.81	3.15	2.56	2.15		18.34	5.5	6.09	4.49
1.94	2.65	3.28	2.4		47.57	5.71	6.42	5.46
1.74	2.79	3.38	2.37		48.63	24.82	14.27	41.23
1.84	2.61	1.81	2.5		10.62	6.75	9.45	16.29
1.84	2.74	2.4	2.4		8.95	4.27	4.9	13.07
1.89	2.65	2.44	2.21		25.44	7.71	13.81	43.58
2.02	3.74	3.01	2.83		32.53	34.07	42.65	25.27
1.93	2.99	2.56	2.3		2.7	3.14	2.23	3.09
2.18	2.92	1.96	2.26		61.61	17.51	54.43	63.08
1.96	2.55	1.67	2.16		36.19	3.67	17.95	15.74
1.48	2.67	3.59	3.85		20.56	13.62	9.52	23.39
2.81	2.62	3.72	4.67		38.96	14.77	8.71	23.67

## Sheet: Fig3
VWF					Active VWF
Baseline	Asexual parasitemia	Gametocytemia	Day 64		Baseline	Asexual parasitemia	Gametocytemia	Day 64
80.3798	150.211	111.392	106.329		145.325	254.675	125.379	161.353
53.0591	136.076	62.8692	51.3713		84.0606	160.641	79.0739	76.9368
57.5949	110.76	64.2405	61.4979		100.089	138.914	89.0472	88.691
116.245	232.595	164.452	111.287		103.651	214.07	113.98	113.624
80.9072	224.578	145.464	79.9578		121.817	291.006	78.7177	63.0454
136.076	242.721	157.489	135.443		207.658	325.2	222.618	179.519
99.789	175.422	91.6667	115.717		100.445	176.67	88.691	106.5
129.325	207.7	133.544	154.219		122.885	245.414	131.434	128.94
111.392	119.831	85.9705	95.1477		94.7462	184.862	97.5957	88.691
109.072	163.924	89.8734	88.924		125.379	211.576	95.1024	80.4987
104.114	186.814	92.7215	84.2827		96.5272	297.061	88.691	97.5957
90.0844	189.24	129.325	83.0169		118.611	249.688	121.817	109.706
73.6287	147.152	84.8101	92.4051		116.118	209.439	98.3081	114.693
57.8059	142.194	90.2954	64.6625		79.4301	148.531	76.9368	86.1977
57.8059	150.633	71.308	88.1856		76.2244	178.807	85.8415	110.775
102.004	175.633	106.013	91.6667		105.788	158.148	127.159	116.83

## Sheet: Fig5
PCtot					PCmax					TAT					Ta2M					TDC
Baseline	Asexual parasitemia	Gametocytemia	Day 64		Baseline	Asexual parasitemia	Gametocytemia	Day 64		Baseline	Asexual parasitemia	Gametocytemia	Day 64		Baseline	Asexual parasitemia	Gametocytemia	Day 64		Baseline	Asexual parasitemia	Gametocytemia	Day 64
970.474	985.492	1031.81	962.634		573.293	576.653	619.67	541.634		918.598	962.271	946.061	898.825		28.1358	29.0585	31.152	21.6732		0.823934	0.74631	0.861229	0.783297
1074.29	865.018	966.651	840.43		472.151	401.697	380.963	379.228		1029.44	850.123	927.525	805.259		26.7761	16.0947	22.4918	15.62		0.928099	0.702401	0.875559	0.760858
1210.1	1230.15	1105.45	924.808		282.356	274.74	187.756	172.124		1152.02	1181.33	1048.12	889.795		43.7367	39.8896	36.4784	28.3446		1.02018	1.01333	1.02858	0.708215
1318.16	1326.24	1536.14	1395.36		645.333	392.576	563.88	613.911		1212.82	1230.93	1381.34	1266.02		56.7111	57.8741	72.8471	53.9702		0.610047	0.91338	0.885371	0.763398
990.866	742.921	1027.57	753.149		316.666	246.798	235.056	151.781		972.334	730.872	999.484	738.801		17.1508	11.3427	21.0826	14.6334		0.806308	0.611811	0.708423	0.795346
1050.55	966.83	864	1197.89		365.717	218.119	257.374	317.485		1002.83	926.415	829.32	1118.92		43.9669	35.1957	33.1269	47.2939		0.669814	0.642667	0.575373	0.77356
1197.67	1085.69	1129.99	1173.49		447.778	447.44	454.101	439.105		1151.38	1041.53	1088.25	1129.47		31.2928	25.5363	31.4745	29.5347		0.678695	0.560409	0.669639	0.774876
1252.96	1036.41	942.874	1161.86		806.315	555.306	393.399	699.857		1221.22	1006.6	909.124	1109.61		35.7733	28.8675	24.0445	37.9024		0.725553	0.686905	0.679809	0.631061
1264.71	1000.15	1083.39	1069.49		433.042	408.349	244.426	331.33		1220.77	967.931	1047.94	1023.29		43.1549	30.8113	34.9309	32.6568		0.92538	0.797572	0.953938	0.829463
1069.37	988.55	1124.28	980.554		418.321	216.677	347.992	336.119		1041.44	966.256	1094.05	948.949		32.147	27.2354	36.9042	30.6323		0.829025	0.79919	0.98921	0.7371
1093.7	810.102	1028.39	966.511		548.079	510.368	425.127	368.655		1063.07	809.837	1006.91	945.257		24.0178	17.3124	26.4332	18.6041		0.907236	0.810803	1.01453	0.818342
1095.75	686.118	1226.89	1036.41		405.992	194.754	342.093	388.592		1045.21	673.014	1209.89	994.289		33.6409	18.1731	37.9931	29.033		0.76486	0.597055	0.984715	0.72379
954.477	998.564	757.809	1096.71		218.451	207.169	137.494	238.779		922.948	962.374	732.698	1047.93		24.5022	27.5376	20.6877	29.5244		0.863415	0.888312	0.650253	0.97408
1131.12	1018.86	1156.27	1035.09		427.856	285.501	374.217	409.203		1084.47	993.403	1088.27	975.724		40.0503	34.2173	44.5583	32.7511		0.726149	0.807036	0.780529	0.699528
1110.55	922.343	1156.74	1200.99		613.867	392.023	629.976	686.356		1080.2	905.809	1116.38	1174.34		31.3611	23.0088	34.5027	31.4823		0.766454	0.782486	0.725214	0.843342
1189.58	982.655	837.732	1059.2		810.73	427.368	456.969	566.299		1154.04	952.131	794.459	1000.91		43.1294	28.941	29.3856	38.2975		0.748076	0.687163	0.520484	0.822195

## Sheet: Fig6
TM inhibition PCtot					TM inhibition PCmax
Baseline	Asexual parasitemia	Gametocytemia	Day 64		Baseline	Asexual parasitemia	Gametocytemia	Day 64
16.3488	8.57334	22.3907	25.8875		5.37565	1.83806	13.7362	7.216
30.0468	29.3173	37.5991	29.6123		9.68198	9.12321	9.51521	5.69892
66.007	70.1289	76.5092	76.4867		39.2271	42.1079	45.6465	43.7721
43.6892	56.6648	58.1902	40.6809		19.988	32.2082	39.6211	19.1815
60.05	59.1207	78.6696	75.8268		33.0537	29.1248	59.6773	37.563
60.5955	71.2685	75.0243	74.1607		40.2831	41.7181	49.4237	48.3234
58.1711	51.9361	53.182	60.705		26.8357	20.8684	19.3201	33.5737
30.5721	32.3142	50.3768	33.7935		25.4665	22.0333	22.4637	19.6274
60.3478	50.9539	74.5981	62.2593		37.8949	28.4956	45.0689	32.6584
40.3312	73.1769	53.7216	55.3081		13.0333	46.4272	27.9732	27.007
54.5241	36.6822	64.7995	67.7924		35.3374	24.3674	46.3326	37.2924
51.438	64.2739	59.5468	49.3654		25.5553	33.0604	37.1459	21.7963
66.5865	68.2547	77.5181	68.3939		29.8313	38.977	32.1229	32.8061
44.8001	64.7134	44.6654	43.8234		19.2208	42.5529	13.6099	15.7399
37.5499	61.7097	39.3937	36.1368		18.8961	47.4769	20.8323	21.9445
18.8329	48.4406	43.3891	38.5457		9.60095	24.5031	24.0442	21.557

## Sheet: Fig7
CRP
Baseline	DT1	DT14	C64
0.405805	63.5	0.434931	0.411651
0.466454	24.0957	6.56022	0.425096
0.406365	2.18466	0.396888	0.395042
4.54099	23.4802	2.30915	1.59292
0.442444	21.124	13.731	0.412086
2.303	6.45917	4.48172	0.39917
0.40935	2.61004	0.398631	0.430894
1.14886	26.8612	0.760803	1.65671
0.452229	17.3291	0.528164	0.406635
1.37683	35.9182	0.452374	0.689961
0.503633	21.3809	0.455207	0.741728
0.523173	12.0995	0.714223	0.439919
0.403608	8.73585	0.396619	0.397366
1.36783	16.9499	0.589697	0.78516
2.55454	63.5	3.41557	36.914
4.2363	37.8846	23.421	3.01012
